# Supplementary material for: Effects of Roughage Combinations of Sugarcane Dry Leaves and Peanut Vine on the Rumen Microbial Community and Metabolites of Weaned Buffalo Calves
Source: Microorganisms. 2026 May 7;14(5):1050. doi: 10.3390/microorganisms14051050 (PMC13209970; doi:10.3390/microorganisms14051050)
Supplement: Supplementary file 1 [file microorganisms-14-01050-s001.zip]

Archive with 1 entries (1 files):
- microorganisms-4276627-supplementary.xlsx
