# Supplementary material for: Effects of Roughage Combinations of Sugarcane Dry Leaves and Peanut Vine on the Rumen Microbial Community and Metabolites of Weaned Buffalo Calves
Source: Microorganisms. 2026 May 7;14(5):1050. doi: 10.3390/microorganisms14051050 (PMC13209970; doi:10.3390/microorganisms14051050)
Supplement: Supplementary file 1 [file microorganisms-14-01050-s001.zip › microorganisms-4276627-supplementary.xlsx]

## Sheet: Table S1
Table S1. The effect of SDL replacing different proportions of PVs in complete pelleted diets on the growth performance of weaned calf water buffalo
Items	S15PV	S22.5PV	S30PV	SEM	P-Value
Initial BW/ kg	69.97	67.75	65.92	3.1	0.882
Final BW/ kg	88.47	90.57	86.67	3.58	0.917
ADG/ （g/d）	658.73	724.49	587.3	44.4	0.457
ADMI/（kg/d）	4.16a	4.23a	3.30b	0.078	<0.001
F/G	6.40a	5.83ab	5.59b	0.112	0.046
Note：Different lowercase letters in the same row indicate significant differences between means (p < 0.05). SEM = standard error of the mean; Initial BW = initial body weight; Final BW = final body weight; ADG = average daily gain; DMI = dry matter intake; F/G = feed-to-gain ratio; n = 7 per group.

## Sheet: Table S2
Table S2. The effect of SDL replacing different proportions of PVs in complete pelleted diets on the apparent digestibility of nutrients in weaned calf water buffalo（%）
Items	S15PV	S22.5PV	S30PV	SEM	P-Value
DM	75.51a	74.21b	73.77b	0.271	0.025
OM	79.25	78.98	79.1	0.24	0.906
CP	84.99a	76.23b	78.52b	1.035	<0.001
NDF	73.43ab	77.24a	71.27b	0.858	0.011
ADF	67.67b	72.70a	59.53c	1.524	<0.001
Ca	69.63	67.52	67.3	2.093	0.909
P	75.44a	71.90a	61.64b	2.34	0.017
Note：Different lowercase letters in the same row indicate significant differences between means (p < 0.05). SEM = standard error of the mean; Dry matter = DM; Organic matter = OM; Crude protein = CP; Neutral detergent fiber = NDF; Acid detergent fiber = ADF; Ca = calcium; P = phosphorus； n = 7 per group.

## Sheet: Table S3
Table S3. The effect of SDL replacing different proportions of PVs in complete pelleted diets on rumen fermentation parameters of weaned calf water buffalo
Items	S15PV	S22.5PV	S30PV	SEM	P-Value
pH	7.12	7.04	7.29	0.049	0.107
Acetate acid (mmol/L)	60.49a	65.59a	48.40b	1.989	0.001
Propionate acid (mmol/L)	17.27a	19.74a	11.42b	0.871	<0.001
Isobutyrate acid (mmol/L)	0.92	1.41	0.8	0.161	0.253
Butyrate acid (mmol/L)	6.46	7.41	5.08	0.318	0.009
Isovalerate acid (mmol/L)	1.7	1.88	1.31	0.103	0.082
Valerate acid (mmol/L)	0.37a	0.51a	0.23b	0.041	0.018
Acetate acid/TVFA	69.66b	68.06b	72.19a	0.444	<0.001
Propionate acid/TVFA	19.66a	20.32a	16.82b	0.379	<0.001
Butyrate acid/TVFA	7.3	7.69	7.5	0.17	0.644
Acetate acid/Propionate acid	3.57b	3.39b	4.31a	0.09	<0.001
TVFA/ (mmol/L)	87.22a	96.54a	67.25b	3.239	<0.001
MCP/ (mg/dL)	4.46	5.48	4.79	0.186	0.058
NH3-N/ (mg/dL)	6.85c	10.62a	8.01b	0.316	<0.001
Note：Different lowercase letters in the same row indicate significant differences between means (p < 0.05). SEM = standard error of the mean; Total volatile fatty acids = TVFA; Microbial protein = MCP; Ammonia nitrogen = NH₃-N; n = 7 per group.

## Sheet: Table S4
Table S4. The significantly different metabolites in positive (pos) and negative (neg) ion mode
Metabolites	FC	log2(FC)	P-value	VIP
S15PV vs. S22.5PV
Bentyl	0.29109	-1.7805	0.00021574	3.6661
3-Hydroxyhippuric acid	0.44926	-1.1544	0.00025781	3.5887
Phenoxodiol	4.7066	2.2347	0.00028705	3.542
Isomalt	17.034	4.0904	0.00034121	3.467
Hexafluoropropene	0.33844	-1.563	0.00067608	3.17
Euchrenone b3	2.3399	1.2265	0.00095512	3.0199
Aldosine	0.43602	-1.1975	0.001022	2.9906
Okaramine Q	3.5583	1.8312	0.0014604	2.8355
Butin	0.11149	-3.165	0.001465	2.8341
Scandinone	2.1284	1.0898	0.0014936	2.8258
Lysylproline	0.40074	-1.3193	0.001791	2.7469
Venoxidine	0.3752	-1.4143	0.002008	2.6972
Steganangin	2.0103	1.0074	0.0020701	2.684
Cucurbitacin IIb	0.26704	-1.9048	0.0022517	2.6475
LysoPC(14:0/0:0)	0.11008	-3.1834	0.0024062	2.6187
Nopaline	0.22989	-2.121	0.002481	2.6054
2,3-Didehydrocinnzeylanone	0.33658	-1.571	0.0024922	2.6034
Methylinoscavin B	4.0528	2.0189	0.0025478	2.5938
Psoralidin	0.26184	-1.9332	0.0025762	2.589
7-Methylguanosine	0.33954	-1.5583	0.0027177	2.5658
Koninginin G	0.43316	-1.207	0.0028968	2.5381
Xanthohumol B	0.13373	-2.9026	0.0030187	2.5202
Scabrolide D	0.44933	-1.1542	0.0033363	2.4767
(+)-Dihydrowighteone	0.18933	-2.401	0.0033792	2.4712
Aspartyl-Tryptophan	0.16423	-2.6062	0.0036708	2.4352
9,10-Dihydro-10-(4-hydroxyphenyl)-pyrano[2,3-h]epicatechin-8-one	12.026	3.5881	0.0037419	2.4269
20beta,28-Epoxytaraxaster-21-en-3beta-ol	0.19702	-2.3436	0.0038352	2.4162
Sodwanone L	0.20841	-2.2625	0.0039904	2.399
MGMG 18:2	0.16128	-2.6323	0.0041907	2.3777
Thalidomide	0.36622	-1.4492	0.0042477	2.3718
Benzyladenine 7-O-beta-D-glucoside	0.31364	-1.6728	0.0045859	2.3386
Isobavachalcone	0.1663	-2.5882	0.0046219	2.3352
Dibenz[a,c]anthracene	0.39285	-1.348	0.0046376	2.3337
Glabridin	0.10534	-3.2469	0.0047695	2.3215
Taxamairin F	0.24218	-2.0458	0.0056025	2.2516
Khonklonginol G	2.4349	1.2839	0.0059562	2.225
Arginylaspartic acid	0.18329	-2.4478	0.0060087	2.2212
4-O-(beta-L-arabinofuranosyl)-(2S,4S)-4-hydroxyproline	0.20761	-2.2681	0.0061725	2.2095
D-(-)-Quinic acid	0.060885	-4.0378	0.0063588	2.1966
Tetrahydroindol 2	0.16384	-2.6096	0.0064891	2.1878
Vernomygdin	0.33686	-1.5698	0.0068477	2.1645
24(28)-Dehydroergosterol	0.28343	-1.8189	0.0069585	2.1575
epsilon-L-norlysyl pyrraline	0.49612	-1.0112	0.0069901	2.1555
Melitric acid A	2.1634	1.1133	0.0070767	2.1502
gamma-Glutamyl-methionine	0.20746	-2.2691	0.0071178	2.1477
Citrulline	0.36784	-1.4428	0.0072942	2.137
3-[(2-Methyl-3-furanyl)thio]-4-heptanone	0.22233	-2.1692	0.0077305	2.1118
Hydroxyprolyl-Glutamine	0.24138	-2.0506	0.0081753	2.0875
2-(1-Piperazinyl)pyrimidine	0.17277	-2.5331	0.0081918	2.0866
(2R/S)-6-PNG	0.31394	-1.6714	0.0083468	2.0785
Santacruzamate A	0.40355	-1.3092	0.0086039	2.0653
7,8-Dehydrocyclospongiaquinone	2.2161	1.1481	0.008611	2.0649
Jamesoniellide D	0.22342	-2.1622	0.0089559	2.0479
1-Ethyl-3-(3-dimethylaminopropyl)carbodiimide	0.37197	-1.4268	0.009081	2.0419
1-Acetyl-8-hydroxy-beta-carboline	0.31399	-1.6712	0.0091031	2.0408
Oxidosenexone	0.29521	-1.7602	0.0093011	2.0315
Aristolic acid	3.0606	1.6138	0.0093847	2.0276
N6-beta-Aspartyllysine	0.21555	-2.2139	0.0094385	2.0251
3-hydroxy-O,5-dimethyl-L-tyrosine	0.25119	-1.9931	0.0097136	2.0126
4''-Deoxyterphenyllin	0.40194	-1.3149	0.0097413	2.0114
Ajmalicine	0.27077	-1.8849	0.010106	1.9954
DG(12:0(3-OH)/15:0cyclo/0:0)	0.18812	-2.4103	0.010145	1.9938
1-Heptadecanoylglycerophosphoethanolamine	0.21168	-2.24	0.010778	1.9675
Mycosporine	0.41832	-1.2573	0.010845	1.9648
Deoxyhypusine	0.26099	-1.938	0.011071	1.9558
Paroxetine	2.112	1.0786	0.011192	1.9511
6-Dimethylaminopurine	0.2479	-2.0122	0.011225	1.9498
8-(3,3-Dimethylallyl)spatheliachromene	0.41869	-1.256	0.011232	1.9495
N-benzoyl-L-aspartic acid	0.47754	-1.0663	0.01158	1.9363
N-Succinyl-2-amino-6-ketopimelate	0.42569	-1.2321	0.011614	1.935
N-Formyl-4-amino-5-aminomethyl-2-methylpyrimidine	0.32024	-1.6428	0.01202	1.9201
Ile Pro Ile	0.15278	-2.7104	0.012142	1.9157
Z-dehydro-Ala-OH	0.23116	-2.113	0.012161	1.915
Drometrizole	0.2209	-2.1785	0.012324	1.9093
Carbocyclic 3-deazaadenosine	0.088173	-3.5035	0.012477	1.9039
Garcimangosone D	2.2558	1.1736	0.012578	1.9004
(+)-Sophoranol N-oxide	0.14132	-2.823	0.013706	1.8631
angophorol	3.2389	1.6955	0.014006	1.8537
Eriotriochin	0.30588	-1.709	0.014381	1.8422
Leu-Ala-Asp	0.31818	-1.6521	0.014412	1.8413
4',7-Dimethoxyisoflavone	0.067053	-3.8985	0.01446	1.8398
Eutypoid D	2.832	1.5018	0.014561	1.8368
Oglufanide	0.38259	-1.3861	0.014971	1.8248
Kanosamine 6-phosphate	0.24994	-2.0004	0.015186	1.8186
4,7-Dihydro-5-(4-methyl-3-pentenyl)-1,2,3-trithiepin	0.31966	-1.6454	0.015233	1.8172
Chrysophanol	0.30221	-1.7264	0.015469	1.8105
Dipteryxine	3.353	1.7454	0.015513	1.8093
Phlomistetraol A	0.33062	-1.5968	0.015779	1.8019
Limazepine D	0.20268	-2.3028	0.015957	1.797
Hydroxyectoine	0.42587	-1.2315	0.016121	1.7926
4,6-Dihydroxyquinoline	0.21181	-2.2392	0.016772	1.7754
Pestalotiopamide E	0.40244	-1.3131	0.016838	1.7737
Glu Glu Ile	0.2565	-1.963	0.01719	1.7647
Okanin	0.3003	-1.7355	0.017358	1.7605
H-TRP-ASP-OH	0.093329	-3.4215	0.0176	1.7545
7alpha-Hydroxysophoramine	0.17512	-2.5136	0.017621	1.754
Garcinielliptone FA	0.28275	-1.8224	0.017841	1.7486
Ala-Ala-Pro-Pro	0.23424	-2.0939	0.017996	1.7448
3-ethylphenyl Sulfate	0.40889	-1.2902	0.018265	1.7384
Leu-Asp-Gln	0.20757	-2.2684	0.018492	1.733
Terezine A	0.29439	-1.7642	0.018744	1.7271
Gly Phe Val	0.29377	-1.7672	0.018929	1.7229
Iminoerythrose 4-phosphate	0.36127	-1.4689	0.019243	1.7157
Linoleamide MEA	0.29467	-1.7628	0.019335	1.7136
(22E)-24nor-cholesta-1,4,22-trien-3-one	0.21799	-2.1977	0.019738	1.7047
1-O-Isopentyl-3-O-octadec-2-enoyl glycerol	2.1778	1.1229	0.019838	1.7025
Isomugineic acid	0.15609	-2.6796	0.020107	1.6967
Polanrazine E	0.17454	-2.5183	0.020233	1.6939
Lactose 6-phosphate	0.32804	-1.6081	0.020353	1.6914
Pyridoxamine	0.26376	-1.9227	0.020531	1.6876
Stigmast 4-ene 3,6-dione	0.28565	-1.8077	0.020568	1.6868
Indole-3-propionic acid	0.08838	-3.5001	0.020642	1.6852
Chaetoglobosin M	2.9307	1.5513	0.020986	1.6781
Neuromedin B (1-3)	0.38626	-1.3724	0.021068	1.6764
7,8-Dihydroneopterin	0.47682	-1.0685	0.021082	1.6761
rel-2alpha,3beta,23-trihydroxy-12,17-dien-28-norursane	0.25996	-1.9436	0.021246	1.6727
Puerarin	2.1336	1.0933	0.021321	1.6712
Ile Phe Gly	0.16443	-2.6044	0.021873	1.6601
chinese bittersweet alkaloid II	0.21653	-2.2074	0.021934	1.6589
Emodin anthrone	0.17066	-2.5508	0.021957	1.6584
Soyasapogenol B	0.41891	-1.2553	0.021979	1.658
Caerulomycin I	0.25987	-1.9441	0.023362	1.6315
Neosilyhermin A	2.3888	1.2563	0.023426	1.6303
3-Dehydroquinic acid	0.48851	-1.0335	0.023574	1.6276
silthiofam	0.30943	-1.6923	0.023654	1.6261
Prolyl-tyrosine	0.26168	-1.9341	0.02372	1.6249
9-Methyladenine	0.26955	-1.8914	0.023883	1.6219
H-PHE-ASP-OH	0.13849	-2.8521	0.024045	1.619
Corylinal	0.4911	-1.0259	0.024285	1.6147
3-Methoxytyramine	0.24363	-2.0372	0.024449	1.6117
Bannaxanthone A	2.0205	1.0147	0.02455	1.61
Batatasin III	0.32375	-1.627	0.024678	1.6077
Procaine	0.29385	-1.7668	0.024739	1.6066
Glyceryl methylmethacrylate	0.42403	-1.2378	0.024961	1.6027
Asp Thr Leu	0.32292	-1.6308	0.025378	1.5955
Glutarylcarnitine	0.33357	-1.5839	0.025394	1.5953
N-Acetyl-1-methyl-L-histidine	0.26896	-1.8946	0.025535	1.5929
PA(19:0/18:1(12Z)-O(9S,10R))	0.30449	-1.7155	0.025641	1.5911
Albonoursin	0.32793	-1.6085	0.025665	1.5907
4-O-Methylglucuronic acid	0.10131	-3.3032	0.026011	1.5848
FAHFA 36:1	3.0451	1.6065	0.02617	1.5822
Dimethylguanidino valeric acid	0.065404	-3.9345	0.0262	1.5817
Ophthalmic acid	0.14001	-2.8364	0.026262	1.5807
Pyriferine A	0.22445	-2.1555	0.026376	1.5788
2-amino-3-prop-2-enylsulfinylpropanoic acid	0.20863	-2.261	0.026416	1.5781
3-Oxobutanoylcarnitine	0.29781	-1.7475	0.026576	1.5755
Gnetol	2.8016	1.4862	0.02671	1.5733
lysine tyrosylquinone	0.16484	-2.6008	0.026758	1.5725
Acetochlor esa	0.18692	-2.4195	0.026771	1.5723
Glu-Ile-Ser	0.1903	-2.3937	0.027018	1.5683
L-alanylglycyl-L-proline	0.26932	-1.8926	0.027021	1.5683
Ile Ile Leu	0.14659	-2.7702	0.02716	1.5661
Neopterin	0.16168	-2.6288	0.02732	1.5635
Bufotenine O-glucoside	0.14238	-2.8122	0.027375	1.5627
Fructosyl-lysine	0.3719	-1.427	0.027715	1.5573
Biopterin	0.33495	-1.578	0.027883	1.5547
Gardaloside	0.41916	-1.2544	0.027984	1.5531
N-(3-Oxooctanoyl)-DL-homoserine lactone	0.23126	-2.1124	0.028028	1.5524
5b-Dihydrotestosterone	0.45665	-1.1308	0.028106	1.5512
Rauwolscine	0.35164	-1.5078	0.028646	1.5429
Cyclic N-Acetyl-D-mannosamine	0.39572	-1.3375	0.028919	1.5388
Glu-Pro	0.22113	-2.1771	0.029122	1.5358
Glutaminylhydroxyproline	0.29406	-1.7658	0.029711	1.5271
dapdiamide C	0.26099	-1.9379	0.030059	1.522
gamma-Glutamyl-valine	0.34488	-1.5358	0.030325	1.5182
Glu-Asp-Ile	0.24712	-2.0167	0.030556	1.5149
L-Alanyl-L-glutamine	0.22315	-2.1639	0.031098	1.5073
H-GLU-VAL-OH	0.34152	-1.55	0.031197	1.5059
2-Hydroxy-1H-indole-3-acetic acid	0.13041	-2.9389	0.032353	1.4901
Propoxycaine	0.18097	-2.4662	0.032363	1.49
LysoPE(0:0/18:2(9Z,12Z))	0.32568	-1.6185	0.032509	1.488
1-Dodecylimidazole	0.46628	-1.1007	0.032522	1.4878
Ac-Pro-Gly-Pro-OH	0.21378	-2.2258	0.032693	1.4855
gamma-Glutamyltyrosine	0.41147	-1.2812	0.033021	1.4812
DG(18:3(9Z,12Z,15Z)/15:0/0:0)	0.37066	-1.4318	0.033092	1.4803
Isokuraramine	0.46299	-1.111	0.033463	1.4754
Soyasaponin Bb	0.31431	-1.6698	0.033739	1.4719
Pedatisectine D	0.32227	-1.6336	0.033858	1.4703
Asparaginyl-Proline	0.17793	-2.4906	0.034064	1.4677
MG(0:0/i-17:0/0:0)	0.43588	-1.198	0.034076	1.4676
2,6-Dimethyl-7-octene-2,3,6-triol	3.0471	1.6074	0.034156	1.4665
Pro Leu Lys	0.084386	-3.5668	0.034311	1.4646
4,4'-Methylenebis(2,6-di-tert-butylphenol)	0.29241	-1.7739	0.034647	1.4603
Honokiol	0.35433	-1.4968	0.035319	1.452
Thiamine	0.15985	-2.6452	0.035606	1.4485
(Z)-myristoleoylcarnitine	0.33514	-1.5772	0.036053	1.4431
1-Acetoxy-7-hydroperoxy-3,7-dimethyl-2E,5E-octadien-4-one	0.36323	-1.4611	0.036508	1.4376
N-Acetylmuramate	0.24296	-2.0412	0.036603	1.4365
Gibberellin A89	0.41509	-1.2685	0.037383	1.4273
Salbostatin	0.29866	-1.7434	0.038112	1.4189
sn-Glycero-3-phospho-1-inositol	0.30525	-1.7119	0.038639	1.413
O-Succinyhomoserine	0.38703	-1.3695	0.038945	1.4096
1alpa,3beta-diacetoxy-22-hopanol	0.26117	-1.9369	0.039002	1.4089
Pro Ile Ala	0.17349	-2.527	0.03904	1.4085
Sclareol	0.46634	-1.1006	0.039326	1.4053
Heterodendrin	0.29582	-1.7572	0.039419	1.4043
Asp-Val	0.25365	-1.9791	0.039866	1.3994
Nicotianamine	0.35214	-1.5058	0.040096	1.3969
L-Methionine	0.11065	-3.176	0.040229	1.3955
L-2-amino-8-hydroxyoctanoate	0.33836	-1.5634	0.040314	1.3945
Indoleacetic acid	0.41874	-1.2559	0.040881	1.3885
3-Hydroxylidocaine	0.30603	-1.7082	0.041109	1.3861
Eclalbasaponin I	0.27498	-1.8626	0.041225	1.3848
Passiguatemalin	0.28336	-1.8193	0.041541	1.3815
Lumichrome	0.39017	-1.3578	0.041792	1.3789
Glycinamide, glycyl-L-prolyl-	0.15738	-2.6676	0.04185	1.3783
Aspartylphenylalanine	0.25628	-1.9642	0.042226	1.3744
Alvameline	0.056367	-4.149	0.042836	1.3682
Hederagenin	0.37892	-1.4	0.042965	1.3669
Lamoxirene	0.46165	-1.1151	0.04322	1.3643
1-(3-Carboxypropylcarbamoyl)-5-fluorouracil	0.33092	-1.5955	0.04324	1.3641
Carboxysalsolinol	0.40881	-1.2905	0.044093	1.3556
Methionyl-Proline	0.35816	-1.4813	0.044482	1.3518
Baccatin	0.37908	-1.3994	0.044819	1.3485
N-(1-Deoxy-1-fructosyl)proline	0.068456	-3.8687	0.04512	1.3456
PILOCARPINE	0.356	-1.4901	0.045252	1.3444
Demethylvestitol	2.0334	1.0239	0.045398	1.343
Valinopine	0.25386	-1.9779	0.045632	1.3407
4-(Methylnitrosamino)-1-(3-pyridyl-N-oxide)-1-butanol	0.35031	-1.5133	0.045674	1.3403
N-acetylphenylalanine	0.34618	-1.5304	0.046288	1.3345
3-(2,4-Dihydroxyphenyl)propanoic acid	2.1856	1.128	0.046398	1.3335
Lipoamide	0.27709	-1.8516	0.046661	1.331
Nicotine glucuronide	0.33732	-1.5678	0.047314	1.325
norfentanyl	0.35719	-1.4852	0.047384	1.3244
Val Val Ile	0.1151	-3.1191	0.047627	1.3221
Callytriol A	0.21139	-2.242	0.047831	1.3203
Ala Leu Glu	0.18532	-2.4319	0.047856	1.3201
estradiol benzoate	0.29286	-1.7717	0.048269	1.3163
MG(22:1(13Z)/0:0/0:0)	2.1885	1.13	0.048562	1.3137
Suprofen	0.43214	-1.2104	0.048967	1.3101
4-Methyl-1-homopiperazinedithiocarboxylic acid	0.2187	-2.193	0.050259	1.2988
3-O-Methyldopa	0.3868	-1.3703	0.050405	1.2975
(19R,23E)-5beta,19-Epoxy-19,25-dimethoxycucurbita-6,23-dien-3beta-ol	0.41528	-1.2679	0.050429	1.2973
Lysylphenylalanine	0.19375	-2.3677	0.050509	1.2966
Ustiloxin D	0.1916	-2.3838	0.050727	1.2948
(2R,3R)-3-Methylglutamyl-5-semialdehyde-N6-lysine	0.22221	-2.17	0.050775	1.2944
Lycoflexine	0.29717	-1.7506	0.051752	1.2861
Kalmiatin	0.49818	-1.0053	0.051816	1.2855
Leonurine	0.44218	-1.1773	0.052281	1.2817
Leucyl-4-hydroxyproline	0.32915	-1.6032	0.052579	1.2792
Anisylacetone	0.34507	-1.535	0.052714	1.2781
Leu-Thr-Ala	0.1993	-2.327	0.052767	1.2776
15(R),19(R)-hydroxy Prostaglandin E2	0.47585	-1.0714	0.052921	1.2764
Practolol	0.3875	-1.3677	0.053087	1.275
Broussonetinine B	0.41326	-1.2749	0.05381	1.2691
Umuhengerin	0.20749	-2.2689	0.054585	1.2629
Guanfu base A	2.1408	1.0981	0.054692	1.2621
Wilforic acid B	0.41646	-1.2638	0.055295	1.2573
Leu-Ala-Ser	0.33465	-1.5793	0.055354	1.2569
D-GLUCOSE-6-PHOSPHATE	0.39282	-1.3481	0.055456	1.256
Threonylproline	0.36793	-1.4425	0.055514	1.2556
N-Methylflindersine	0.31233	-1.6788	0.055713	1.254
N-Carbamylglutamate	0.15083	-2.729	0.055795	1.2534
Glycerophospho-N-Palmitoyl Ethanolamine	0.35635	-1.4886	0.05622	1.2501
Bauerine A	0.28464	-1.8128	0.05684	1.2453
Piptamine(antibiotic)	0.48259	-1.0511	0.05692	1.2447
Valyllysine	0.20481	-2.2876	0.057173	1.2428
MG(14:1(9Z)/0:0/0:0)	0.20291	-2.3011	0.057564	1.2398
gamma-L-glutamyltyramine	0.24797	-2.0117	0.057609	1.2395
Thr Leu Thr	0.16904	-2.5646	0.058017	1.2364
4Z,7Z,10Z,13Z-hexadecatetraenoic acid	0.33439	-1.5804	0.05832	1.2342
Pectinolide C	3.0883	1.6268	0.058486	1.2329
N-Acetyltryptamine	0.33592	-1.5738	0.058629	1.2319
Acetylalkannin	2.3933	1.259	0.058801	1.2306
(-)-Nepetaside	0.32691	-1.613	0.059232	1.2274
Hydroxypropionylcarnitine	0.27001	-1.8889	0.059363	1.2265
Soyasaponin II	0.29338	-1.7692	0.059439	1.2259
2-Amino-5-phosphonopentanoic acid	0.39385	-1.3443	0.059534	1.2252
3-acetamino-6-isobutyl-2,5-dioxopiperazine	0.30279	-1.7236	0.059837	1.223
H-Val-Tyr-OH	0.30724	-1.7026	0.059984	1.222
oleoyl ethanolamide	0.4089	-1.2902	0.059997	1.2219
Phosphorylethanolamine	0.36042	-1.4722	0.06012	1.221
Aspyridone B	0.34762	-1.5244	0.060158	1.2207
4-Bis(2-hydroxyethyl)amino-L-phenylalanine	0.27519	-1.8615	0.060553	1.2179
Ropinirole	2.1461	1.1017	0.060836	1.2158
Ser Ile Ala	0.25208	-1.9881	0.060836	1.2158
(+/-)-2-(1-Methylpropyl)-4,6-dinitrophenol	0.39781	-1.3299	0.061422	1.2117
Artonin K	0.49312	-1.02	0.061535	1.2109
Hydroxyprolyl-Tryptophan	0.2771	-1.8515	0.061536	1.2109
N-(1-Deoxy-1-fructosyl)threonine	0.22601	-2.1456	0.062168	1.2064
Mytilin A	0.42563	-1.2323	0.062206	1.2062
Phe-arg	0.33343	-1.5845	0.06251	1.2041
Ala Leu Leu	0.086748	-3.527	0.062999	1.2007
7-Carboxynalidixic acid	0.43432	-1.2032	0.063012	1.2006
Iopromide	3.187	1.6722	0.063178	1.1994
GMP	0.34121	-1.5513	0.063364	1.1982
Fusaric acid	0.3828	-1.3853	0.063943	1.1942
Val Leu Ala	0.15051	-2.7321	0.064985	1.1872
7-Amino-4-hydroxy-2-naphthalenesulfonic acid	0.42701	-1.2276	0.065361	1.1847
Deferitrin	0.44572	-1.1658	0.065659	1.1827
Leu-Asp-Gly	0.25285	-1.9837	0.065936	1.1809
Adenosine-2'-monophosphate	0.43839	-1.1897	0.066032	1.1802
Ala-Leu-Val-Ser	0.25222	-1.9872	0.066265	1.1787
PROCAINAMIDE	0.48382	-1.0475	0.066776	1.1754
Leu-Asp-Tyr	0.1521	-2.7169	0.067055	1.1736
D-Pantothenic acid	0.35157	-1.5081	0.067083	1.1734
5-Hydroxyindolepyruvate	0.42655	-1.2292	0.068051	1.1672
N-Nonyldeoxynojirimycin	0.17936	-2.4791	0.068217	1.1661
N-(beta-D-glucosyl)nicotinate	0.34295	-1.5439	0.068608	1.1636
Leu-Gly-Pro	0.22619	-2.1444	0.069304	1.1592
Juvenile hormone II acid	0.48463	-1.045	0.069771	1.1563
Leu-Leu-Ser	0.25784	-1.9554	0.06988	1.1556
Leu-Pro-Tyr	0.24932	-2.0039	0.069982	1.155
Hydroxy-beta-sanshool	0.23897	-2.0651	0.070647	1.1509
2,3-Diamino-benzidine	0.4293	-1.2199	0.070672	1.1507
PA(10:0/12:0(3-OH))	0.42026	-1.2507	0.071368	1.1465
Isoleucylaspartate	0.19273	-2.3754	0.071715	1.1444
Val Arg	0.18925	-2.4016	0.071822	1.1437
cis-(Homo)2-aconitate	0.45823	-1.1259	0.072331	1.1407
gamma-Glutamylserine	0.32365	-1.6275	0.0729	1.1373
LysoPE(0:0/14:0)	0.45676	-1.1305	0.072983	1.1368
Acremolide B	0.20013	-2.321	0.073019	1.1366
Incensole	0.40753	-1.295	0.073055	1.1363
Liarin	0.40607	-1.3002	0.073428	1.1341
Dimethyl pimelimidate	0.28543	-1.8088	0.074858	1.1258
Propyphenazone	0.20068	-2.3171	0.07546	1.1223
Lysylvaline	0.16035	-2.6407	0.076322	1.1173
8-Hydroxyacyclovir	0.49496	-1.0146	0.077108	1.1129
H-Val-Met-OH	0.26396	-1.9216	0.077264	1.112
Oxypurinol	0.46844	-1.0941	0.077565	1.1103
Henicosane	0.46161	-1.1153	0.078735	1.1038
L-Rhamnonate	0.46632	-1.1006	0.07903	1.1022
Carbinoxamine	0.42019	-1.2509	0.079165	1.1015
Leu-Asp-Ser	0.21985	-2.1854	0.079461	1.0998
(8Z)-10-Hydroxyhexadecenoylcarnitine	0.24169	-2.0488	0.080119	1.0963
Enalaprilat	0.37867	-1.401	0.080993	1.0916
Abbeymycin	0.40308	-1.3109	0.081295	1.0899
Epsilon-(gamma-glutamyl)-lysine	0.32761	-1.61	0.081403	1.0894
N-Methyl-calystegine B2	0.41012	-1.2859	0.082437	1.0839
Methyl heptadecanoate	0.38978	-1.3593	0.082597	1.083
Val Ile Leu	0.12464	-3.0042	0.082646	1.0828
Serylproline	0.37552	-1.413	0.083492	1.0784
11'-Carboxy-alpha-chromanol	4.0659	2.0236	0.08407	1.0754
16alpha-Fluoroestradiol	0.17537	-2.5115	0.084089	1.0753
3,4,5-Trimethoxyphenylacetic acid	0.18665	-2.4216	0.084322	1.0741
PALATINOSE	0.17397	-2.5231	0.084359	1.0739
Hydrogenated MDI	4.9547	2.3088	0.084623	1.0725
2,4-Dihydroxy-6,7-dimethoxy-2H-1,4-benzoxazin-3(4H)-one	0.36356	-1.4597	0.085264	1.0692
Lys Val Leu	0.07635	-3.7112	0.085504	1.068
Nopalinic acid	0.10152	-3.3002	0.086419	1.0634
9-phenanthryl hydrogen sulfate	0.44848	-1.1569	0.086444	1.0633
Leu-Val-Gly	0.16935	-2.5619	0.08649	1.063
Lysylserine	0.14379	-2.7979	0.086627	1.0623
1-(9H-Pyrido[3,4-b]indol-1-yl)-1,4-butanediol	2.0703	1.0499	0.087144	1.0598
Heneicosanoic acid	2.0116	1.0084	0.087252	1.0592
Enterolactone	2.0558	1.0397	0.087273	1.0591
Glu Ile Leu	0.42735	-1.2265	0.087636	1.0573
2-Amino-9,10-epoxy-8-oxodecanoic acid	0.37461	-1.4165	0.087906	1.056
D-myo-Inositol 1,2-cyclic phosphate	0.47666	-1.069	0.088195	1.0546
carbidopa	0.45349	-1.1409	0.088914	1.051
3-hydroxytridecanoic acid	0.44326	-1.1738	0.089018	1.0505
[R-(E,E)]-13,14-Dihydroxy-6,10,14-trimethyl-5,9-pentadecadien-2-one	0.46705	-1.0984	0.089773	1.0469
Glutamylthreonine	0.35068	-1.5118	0.090066	1.0454
(S)-9-Hydroxy-10-undecenoic acid	2.6981	1.432	0.09067	1.0425
Gama-glutamylalanine	0.23366	-2.0975	0.090974	1.0411
Etomoxir	0.35672	-1.4871	0.09106	1.0407
4-(3-Pyridin-2-yl-[1,2,4]oxadiazol-5-yl)-butyric acid	0.44025	-1.1836	0.091488	1.0386
L-Alanyl-L-tryptophan	0.37918	-1.399	0.091767	1.0373
3beta,4alpha,13alpha-Trihydroxylupanine	0.34388	-1.54	0.092665	1.0331
Phthalic acid	0.1824	-2.4548	0.093174	1.0307
dapdiamide A	0.37558	-1.4128	0.094754	1.0234
Phe-Thr	0.30776	-1.7001	0.095297	1.0209
Glycerophospho-N-Arachidonoyl Ethanolamine	2.4848	1.3131	0.096083	1.0174
Lys Leu Asp	0.20377	-2.295	0.096347	1.0162
N-Linoleoyl Glutamine	0.40975	-1.2872	0.096771	1.0143
Lys Leu	0.11896	-3.0715	0.097103	1.0128
L-isoleucyl-L-proline	0.47553	-1.0724	0.097571	1.0107
Pro Glu Ile	0.18211	-2.4571	0.098035	1.0086
Luotonin C	0.43738	-1.193	0.098433	1.0069
Glu Ile Ile	0.23474	-2.0909	0.098487	1.0066
Eldoral	0.47836	-1.0638	0.09886	1.005
Palmitoylethanolamide	0.49333	-1.0194	0.098879	1.0049
Hydroxynalidixic acid	0.34692	-1.5273	0.099928	1.0003
2-Hydroxycinnamic acid	0.46474	-1.1055	0.099967	1.0001
S22.5PV vs. S30PV
cis-3,4',5-Trimethoxy-3'-aminostilbene	0.24029	-2.0571	0.0013154	2.8809
1',2'-Didehydrostemofoline N-oxide	0.44174	-1.1787	0.0013769	2.8611
Thalidomide	2.2368	1.1614	0.0030856	2.5107
Engelhardione	0.11109	-3.1702	0.0031917	2.496
7,8-Dihydroneopterin	2.2446	1.1664	0.003306	2.4807
Phenoxodiol	0.35013	-1.514	0.0033417	2.476
HDMBOA-Glc	2.1652	1.1145	0.0049376	2.3065
Citrulline	2.22	1.1506	0.0049684	2.3038
Khonklonginol G	0.45745	-1.1283	0.0055585	2.255
6,9-Octadecadienedioic acid	2.0779	1.0551	0.0056652	2.2468
Ile Ile Leu	12.363	3.628	0.0056667	2.2467
Indole-3-propionic acid	18.728	4.2271	0.0056894	2.2449
Methylglutaric acid	2.1468	1.1022	0.0057677	2.239
Lysylproline	2.4487	1.292	0.0058642	2.2318
9,10-Dihydro-10-(4-hydroxyphenyl)-pyrano[2,3-h]epicatechin-8-one	0.10423	-3.2622	0.005941	2.2261
(2R,4R)-4-Aminopyrrolidine-2,4-dicarboxylic acid	2.1952	1.1344	0.0061903	2.2083
(3S,5S)-Carbapenam-3-carboxylic acid	2.2851	1.1923	0.0068403	2.1649
Adenosine-2'-monophosphate	3.6582	1.8711	0.0068944	2.1615
Brunnein A	2.2904	1.1956	0.0073447	2.134
N-Formyl-4-amino-5-aminomethyl-2-methylpyrimidine	3.1305	1.6464	0.0074407	2.1284
Cucurbitacin IIb	2.5119	1.3288	0.0075079	2.1245
1,8-Diazacyclotetradecane-2,9-dione	3.7648	1.9126	0.0080601	2.0937
Lycoflexine	6.2945	2.6541	0.0089377	2.0488
Aristolic acid	0.30958	-1.6916	0.010192	1.9917
Leu-Ala-Asp	3.2067	1.6811	0.014976	1.8246
Methionyl-Proline	3.7294	1.8989	0.01514	1.8199
Ile Pro Ile	4.9178	2.298	0.015384	1.8129
N-Acetyl-L-histidine	2.1112	1.078	0.015703	1.804
Asp Thr Leu	3.5735	1.8373	0.016238	1.7895
Eutypoid D	0.31378	-1.6722	0.017052	1.7682
Leu-Asp-Gln	5.307	2.4079	0.017503	1.7569
Ser Ile Ala	6.7281	2.7502	0.017512	1.7567
Alvameline	29.455	4.8804	0.018046	1.7436
Arlacel A	0.15737	-2.6678	0.018315	1.7372
Ac-Pro-Gly-Pro-OH	5.9236	2.5665	0.018973	1.7219
4,7-Dihydro-5-(4-methyl-3-pentenyl)-1,2,3-trithiepin	2.7784	1.4743	0.019249	1.7156
3' 5'-cyclic AMP	8.2567	3.0456	0.019381	1.7126
Bisphenol A dimethacrylate	2.0794	1.0562	0.019689	1.7058
H-Val-Met-OH	5.7217	2.5164	0.020276	1.693
Dibenz[a,c]anthracene	2.1921	1.1323	0.020762	1.6827
3-ethylphenyl Sulfate	2.1822	1.1258	0.020979	1.6782
Gly Phe Val	3.3128	1.7281	0.021322	1.6712
Val Val Ile	12.379	3.6299	0.021455	1.6685
Leonurine	3.0319	1.6002	0.021888	1.6598
Dimethyl pimelimidate	5.0803	2.3449	0.021906	1.6594
Pectinolide C	0.35205	-1.5061	0.021926	1.659
estradiol benzoate	5.1242	2.3573	0.021959	1.6584
Dipteryxine	0.29916	-1.741	0.022062	1.6563
2,3-Dinor-8-iso prostaglandin F2alpha	2.1689	1.117	0.023046	1.6374
Leu-Thr-Ala	6.9578	2.7986	0.023517	1.6286
Adelmidrol	5.3247	2.4127	0.02362	1.6267
Nicotianamine	3.184	1.6708	0.024158	1.6169
N-(5-Aminopentyl)acetamide	3.4496	1.7864	0.024264	1.615
Gibberellin A89	0.38614	-1.3728	0.024415	1.6123
Val Ile Leu	14.179	3.8257	0.02448	1.6112
Icacine	0.26971	-1.8905	0.025992	1.5852
3,5,6-Trihydroxy-5-(hydroxymethyl)-2-methoxy-2-cyclohexen-1-one	2.1777	1.1228	0.026096	1.5834
eucatropine	2.4251	1.278	0.026693	1.5736
Carbinoxamine	2.2954	1.1987	0.026764	1.5725
Ala Leu Leu	19.072	4.2534	0.026969	1.5691
Guanosine-3',5'-cyclic monophosphate	5.8273	2.5428	0.027163	1.566
6Z,8E,10E,12Z-Octadecatetraenoic acid	2.0972	1.0685	0.028036	1.5523
Vernomygdin	2.2268	1.155	0.028162	1.5503
Okaramine Q	0.4245	-1.2362	0.028513	1.545
Pyridoxamine	3.0165	1.5929	0.028569	1.5441
Hydroxyprolyl-Glutamine	2.7317	1.4498	0.029031	1.5371
Practolol	2.8575	1.5148	0.030384	1.5174
Glu-Ile-Ser	5.1605	2.3675	0.030576	1.5146
Neuromedin B (1-3)	2.5457	1.3481	0.03091	1.5099
lithocholic acid	2.8236	1.4975	0.031026	1.5083
3-Methyl-2-oxovaleric acid	2.07	1.0496	0.032879	1.4831
Bauerine A	2.7484	1.4586	0.033103	1.4801
Demissidine	3.8553	1.9468	0.033481	1.4752
Spenolimycin	4.128	2.0455	0.033546	1.4744
Procaine	3.1991	1.6777	0.033765	1.4715
L-isoleucyl-L-proline	2.6267	1.3932	0.033956	1.4691
Ieodomycin A	2.155	1.1077	0.034131	1.4668
Leu-Leu-Ser	5.3848	2.4289	0.034732	1.4593
12-Hydroxy-5,8,10-heptadecatrienoic acid	2.4248	1.2778	0.034881	1.4574
Ala Leu Glu	5.9856	2.5815	0.035194	1.4535
(E)-Methyl 4-coumarate	0.44998	-1.1521	0.035372	1.4513
Methylinoscavin B	0.38467	-1.3783	0.035476	1.4501
Biopterin	2.6848	1.4248	0.035499	1.4498
Gnetol	0.38577	-1.3742	0.035973	1.444
3,3'-Dimethoxyisodiospyrin	0.48735	-1.037	0.036078	1.4428
Mytilin A	2.633	1.3967	0.036998	1.4318
Val Arg	6.7706	2.7593	0.037647	1.4243
Leu-Val-Gly	8.2499	3.0444	0.03803	1.4199
2-Hydroxy-1H-indole-3-acetic acid	7.6011	2.9262	0.038098	1.4191
Ridleyamide	5.7575	2.5255	0.0383	1.4168
O-Succinyhomoserine	2.7194	1.4433	0.038898	1.4101
Bicine	2.9244	1.5481	0.038899	1.4101
7alpha-Hydroxysophoramine	4.1775	2.0626	0.039438	1.4041
Tricalysioside J	2.5206	1.3337	0.039724	1.401
Musk ambrette	5.2491	2.3921	0.039848	1.3996
Thr Leu Thr	7.9569	2.9922	0.040751	1.3899
Phe-arg	3.2777	1.7127	0.04145	1.3825
Val Asp Leu	2.1882	1.1297	0.041719	1.3797
Eldoral	2.4906	1.3165	0.041818	1.3786
Farnesyl acetone	2.2586	1.1754	0.042171	1.375
2,4,6-Trimethyl-1,3,5-trithiane	2.1499	1.1043	0.042212	1.3746
Glu Glu Ile	3.2692	1.7089	0.042411	1.3725
Leu-Thr-Ser	4.6952	2.2312	0.04306	1.3659
Fingolimod	0.33003	-1.5993	0.043791	1.3586
7-Carboxynalidixic acid	3.0381	1.6032	0.044125	1.3553
Leu-Ala-Ser	4.0013	2.0005	0.044907	1.3477
LysoPC(14:0/0:0)	3.8012	1.9265	0.0454	1.3429
1-Ethyl-3-(3-dimethylaminopropyl)carbodiimide	2.0684	1.0485	0.045851	1.3386
angophorol	0.12276	-3.0261	0.046549	1.3321
Ser Leu Ile	10.653	3.4132	0.046732	1.3304
L-Metanephrine	2.1732	1.1198	0.046899	1.3288
Trametenolic acid	2.2064	1.1417	0.047055	1.3274
Z-dehydro-Ala-OH	3.043	1.6055	0.047069	1.3273
Linarionoside A	2.2074	1.1423	0.048311	1.316
LysoPS(16:0/0:0)	2.4077	1.2677	0.048881	1.3109
2'-deoxy-5-(4,5-dihydroxypentyl)uridine	2.2876	1.1938	0.049144	1.3085
Ala-Leu-Val-Ser	4.3803	2.131	0.049158	1.3084
Juvenile hormone II acid	2.1305	1.0912	0.049472	1.3056
Abbeymycin	2.6847	1.4248	0.04983	1.3025
L-Alanyl-L-glutamine	3.8296	1.9372	0.04998	1.3012
Isokuraramine	2.025	1.0179	0.050628	1.2956
Leu-Gly-Pro	4.8753	2.2855	0.051103	1.2916
(2R,3R)-3-Methylglutamyl-5-semialdehyde-N6-lysine	4.7414	2.2453	0.052024	1.2838
Kalmiatin	3.0561	1.6117	0.052156	1.2827
Fumagillol	2.1912	1.1317	0.052277	1.2817
1-Methoxy-1-(2,4,5-trimethoxyphenyl)-2-propanol	2.1491	1.1038	0.052304	1.2815
Cholic acid	3.8873	1.9588	0.052311	1.2814
Honokiol	3.3474	1.743	0.053565	1.2711
Ustiloxin D	5.1959	2.3774	0.0536	1.2708
Consabatine	2.4673	1.303	0.053728	1.2698
Callytriol A	4.594	2.1997	0.054006	1.2676
H-LEU-LEU-GLY-OH	10.521	3.3952	0.054403	1.2644
Glu Ile Leu	2.6418	1.4015	0.054581	1.263
4-(Methylnitrosamino)-1-(3-pyridyl-N-oxide)-1-butanol	2.6898	1.4275	0.056228	1.25
Acetylalkannin	0.29573	-1.7577	0.056631	1.2469
MG(0:0/i-17:0/0:0)	2.0351	1.0251	0.056679	1.2466
4-O-Methylglucuronic acid	7.2205	2.8521	0.056949	1.2445
Valyllysine	4.9001	2.2928	0.05698	1.2443
Arzoxifene	2.8597	1.5159	0.057395	1.2411
MG(14:1(9Z)/0:0/0:0)	4.8968	2.2918	0.058002	1.2366
Phenylalanylserine	4.7283	2.2413	0.058061	1.2361
1-Heptadecanoylglycerophosphoethanolamine	3.068	1.6173	0.058097	1.2358
Salbostatin	2.8243	1.4979	0.058417	1.2335
Fusaperazine C	2.9272	1.5495	0.058443	1.2333
Glutarylcarnitine	2.3814	1.2518	0.059412	1.2261
3-acetamino-6-isobutyl-2,5-dioxopiperazine	3.3064	1.7253	0.059454	1.2258
Sodwanone L	2.6352	1.3979	0.059504	1.2255
Thr Leu Ile	11.322	3.5011	0.060307	1.2196
4,6-Dihydroxyquinoline	3.2238	1.6888	0.060818	1.216
Citric Acid	2.5339	1.3413	0.061188	1.2133
Glycocholic acid	2.2943	1.198	0.061425	1.2117
Sulfocholic acid	2.8825	1.5273	0.061493	1.2112
Prolyl-tyrosine	3.0242	1.5966	0.06198	1.2077
5b-Cyprinol sulfate	2.581	1.3679	0.062037	1.2073
D-(-)-Quinic acid	6.711	2.7465	0.062312	1.2054
3-[(2-Methyl-3-furanyl)thio]-4-heptanone	2.5227	1.335	0.064549	1.1901
6-Methyl-griseofulvin	2.0569	1.0405	0.064882	1.1879
Arg Glu Leu	5.0991	2.3502	0.06549	1.1838
Cytosine arabinoside	6.2595	2.646	0.065667	1.1827
Valinopine	3.5733	1.8373	0.065753	1.1821
Alpha-Muricholic acid	2.5603	1.3563	0.066074	1.18
N-Methylflindersine	3.1311	1.6467	0.066496	1.1772
Limazepine D	2.8192	1.4953	0.066529	1.177
2-(3,5-Dihydroxyphenyl)ethanol sulfate	2.7965	1.4836	0.067581	1.1702
(3R)-3,17-dihydroxymargaric acid	0.48108	-1.0557	0.067595	1.1701
Chrysophanol	2.027	1.0194	0.06768	1.1695
Muqubilone	2.1482	1.1031	0.06781	1.1687
Fructosyl valine	2.3156	1.2114	0.068181	1.1663
Lysylvaline	6.4716	2.6941	0.068837	1.1622
MG(0:0/22:1(13Z)/0:0)	0.48257	-1.0512	0.069453	1.1583
Tetrahydroindol 2	2.9334	1.5526	0.069457	1.1583
Tetraethylene glycol monododecyl ether	0.48925	-1.0314	0.069581	1.1575
(-)-Floridine	2.7496	1.4592	0.070171	1.1538
Terezine A	2.4214	1.2759	0.070445	1.1522
Tricalysioside M	2.683	1.4238	0.070639	1.151
Leu-Asp-Tyr	6.4289	2.6846	0.07134	1.1467
Lamoxirene	2.0257	1.0184	0.071359	1.1466
Octadeca-9-ene-1,18-dioic-acid	2.059	1.0419	0.072204	1.1414
Phenol sulfate	2.2697	1.1825	0.072457	1.1399
Taurochenodeoxycholic acid	2.6776	1.4209	0.072621	1.1389
Val-pro-pro	3.9646	1.9872	0.07308	1.1362
Lys Val Leu	14.33	3.841	0.073287	1.135
risperidone	0.41161	-1.2806	0.073749	1.1322
Ile Phe Gly	4.2103	2.0739	0.073767	1.1321
Threonylproline	2.5572	1.3545	0.073912	1.1313
Taurocholic acid	2.7345	1.4513	0.07433	1.1288
Pro Ala His	3.8856	1.9581	0.075054	1.1246
Lys Leu Asp	5.3185	2.411	0.075404	1.1226
Glycylproline	3.1954	1.676	0.07603	1.119
N6-beta-Aspartyllysine	2.8361	1.5039	0.076456	1.1166
Carbocyclic 3-deazaadenosine	5.3714	2.4253	0.076752	1.1149
Lepadiformine	0.35465	-1.4955	0.078128	1.1072
Dictyoquinazol C	2.3211	1.2148	0.078164	1.107
Taurodeoxycholate	4.384	2.1322	0.07848	1.1052
H-Ile-Gln-OH	3.3913	1.7618	0.078983	1.1025
Lysylglutamic acid	3.6399	1.8639	0.079022	1.1023
N-Acetyl-1-methyl-L-histidine	2.7738	1.4719	0.079751	1.0983
(+)-Dihydrowighteone	2.1982	1.1363	0.079948	1.0972
GMP	2.4728	1.3061	0.080105	1.0963
Glu-Asp-Ile	3.1965	1.6765	0.080389	1.0948
Gln Leu Leu	10.249	3.3574	0.080589	1.0937
(E/Z)-Ginkgolic acid C17:2	4.6009	2.2019	0.081179	1.0906
Val Leu Asp	6.6207	2.727	0.081374	1.0895
Desethylchloroquine	2.7164	1.4417	0.081752	1.0875
Asn Ile Leu	6.5129	2.7033	0.082138	1.0855
Glycochenodeoxycholic acid	2.3608	1.2393	0.083194	1.0799
3-Methoxytyramine	2.8273	1.4994	0.083282	1.0794
(+/-)-2-(1-Methylpropyl)-4,6-dinitrophenol	2.0966	1.0681	0.083857	1.0765
Glu Ile Ile	4.4955	2.1685	0.084047	1.0755
lysine tyrosylquinone	4.0571	2.0204	0.084809	1.0716
Nordihydrocapsaicin	4.5627	2.1899	0.085099	1.0701
Imbiline 1	3.0864	1.6259	0.085491	1.0681
Pro Ile Ala	4.417	2.1431	0.085841	1.0663
Thiamine	5.0926	2.3484	0.086763	1.0617
(plusmn)-Hexanoylcarnitine	2.6027	1.38	0.08697	1.0606
Leu-Val-Ser	12.566	3.6515	0.086999	1.0605
Neopterin	3.3313	1.7361	0.087228	1.0593
Tauro-beta-muricholic acid (beta-TMCA)	4.4418	2.1511	0.087548	1.0578
Osthole	4.2689	2.0939	0.087775	1.0566
Guanadrel	5.0325	2.3313	0.088375	1.0537
Pedatisectine D	2.1593	1.1105	0.088507	1.053
H-Pro-Val-OH	3.3821	1.7579	0.089139	1.0499
Enterolactone	0.42369	-1.2389	0.08963	1.0475
Asp Leu Leu	4.0856	2.0306	0.089689	1.0473
Leupeptin analogue LVR	9.2018	3.2019	0.090452	1.0436
Pro Ile Trp	9.7081	3.2792	0.090499	1.0434
Aspartyl-Tryptophan	2.7461	1.4574	0.09055	1.0431
Lys Leu	8.6279	3.109	0.091081	1.0406
2,4-Dihydroxy-6,7-dimethoxy-2H-1,4-benzoxazin-3(4H)-one	2.0165	1.0119	0.092323	1.0347
Emivirine	3.7474	1.9059	0.092385	1.0344
cspyrone B1	0.3772	-1.4066	0.093539	1.029
Fenspiride	3.9594	1.9853	0.093683	1.0283
Magnolol	3.0579	1.6125	0.093817	1.0277
3-dehydrocholic acid	3.4179	1.7731	0.09397	1.027
Pro Leu Lys	5.8438	2.5469	0.094316	1.0254
Nopaline	2.1949	1.1342	0.094558	1.0243
Arg Leu	6.547	2.7108	0.094837	1.023
Microsphaerone C_120103	3.5702	1.836	0.094973	1.0224
Leu-Pro-Tyr	3.7161	1.8938	0.09512	1.0217
Polanrazine E	2.9828	1.5767	0.095473	1.0201
Leu-Asp-Ser	4.1994	2.0702	0.095513	1.0199
PA(10:0/12:0(3-OH))	2.2176	1.149	0.09643	1.0158
Quinaldic acid	2.2832	1.1911	0.09643	1.0158
Phe-Thr	3.2367	1.6945	0.096593	1.0151
Umuhengerin	4.0179	2.0065	0.096632	1.0149
4-O-(beta-L-arabinofuranosyl)-(2S,4S)-4-hydroxyproline	2.3721	1.2462	0.096994	1.0133
4-(Phenylamino)benzoic acid	2.8415	1.5066	0.097232	1.0122
Leuhistin	3.2261	1.6898	0.09772	1.01
L-Alanyl-L-tryptophan	2.5849	1.3701	0.098024	1.0087
LysoPI(18:1(9Z)/0:0)	0.43314	-1.2071	0.098069	1.0085
4',7-Dimethoxyisoflavone	6.8233	2.7705	0.099055	1.0041
Eriotriochin	2.0791	1.056	0.099089	1.004
H-Glu-Lys-OH	4.2934	2.1021	0.099179	1.0036
[10]-Shogaol	2.1193	1.0836	0.099881	1.0005
S15PV vs. S30PV
Isomalt	16.304	4.0272	0.00073092	3.1361
Urobilinogen	2.2645	1.1792	0.00088365	3.0537
Methyl arachidonate	0.33775	-1.566	0.0020448	2.6894
Okanin	0.17502	-2.5144	0.0023959	2.6205
Muqubilone	3.87	1.9523	0.0027102	2.567
Gibberellin A89	0.16028	-2.6413	0.0029599	2.5287
cis-3,4',5-Trimethoxy-3'-aminostilbene	0.13656	-2.8724	0.0032225	2.4918
[1-(3,5-dihydroxyphenyl)-12-hydroxytridecan-2-yl] acetate	0.39685	-1.3333	0.003253	2.4877
2,3-Dinor-8-iso prostaglandin F2alpha	2.5276	1.3378	0.0033812	2.4709
Sterebin C	0.46291	-1.1112	0.0039368	2.4049
Butin	0.23239	-2.1054	0.0045012	2.3467
BCA 1	0.43714	-1.1938	0.0055844	2.253
N-formylanthranilic acid	2.9606	1.5659	0.0058009	2.2365
Esprocarb	12.082	3.5948	0.0059471	2.2257
Henicosane	0.31484	-1.6673	0.0064817	2.1883
Piptamine(antibiotic)	0.36869	-1.4395	0.0081935	2.0865
N-(5-Aminopentyl)acetamide	2.3678	1.2436	0.0093086	2.0311
Dahliane C	0.46913	-1.0919	0.0095201	2.0214
Valsartan	2.1984	1.1364	0.0097349	2.0117
DG(12:0(3-OH)/15:0cyclo/0:0)	0.048928	-4.3532	0.01119	1.9512
Linarionoside A	2.2006	1.1379	0.011343	1.9453
9,10,13-TriHOME	2.2348	1.1602	0.011575	1.9365
cis-11,14,17-Eicosatrienoic acid	0.47232	-1.0822	0.012882	1.89
KHIVORIN	2.4084	1.2681	0.01323	1.8784
Scutalpin J	6.7011	2.7444	0.015372	1.8133
Leupeptin analogue LVR	8.4574	3.0802	0.015863	1.7996
Adelmidrol	12.071	3.5935	0.016421	1.7846
Iopromide	4.9995	2.3218	0.017146	1.7658
Kermadecin H	0.45447	-1.1378	0.018003	1.7446
Tricalysioside J	3.7069	1.8902	0.020212	1.6944
(+)-Sophoranol N-oxide	0.36908	-1.438	0.020642	1.6852
Lactose 6-phosphate	0.40561	-1.3018	0.0215	1.6676
5b-Dihydrotestosterone	0.44523	-1.1674	0.021551	1.6665
Hexadecanedioic acid	2.0194	1.0139	0.022024	1.6571
1,8-Diazacyclotetradecane-2,9-dione	4.3839	2.1322	0.022967	1.6389
Propoxycaine	0.35101	-1.5104	0.02307	1.6369
Hexafluoropropene	0.45925	-1.1227	0.024042	1.619
Dictyoquinazol C	2.2201	1.1506	0.024083	1.6183
4,4-Bis(4-hydroxyphenyl)heptane	0.40332	-1.31	0.025157	1.5993
Stercobilin	3.1277	1.6451	0.025372	1.5956
gamma-Glutamyl-methionine	0.36063	-1.4714	0.027341	1.5632
Taxamairin F	0.14279	-2.808	0.028954	1.5383
Pramiracetam	3.2917	1.7188	0.029527	1.5298
Glycerophospho-N-Oleoyl Ethanolamine	0.11065	-3.176	0.029753	1.5265
N-Acylsphinganine	0.31474	-1.6678	0.031488	1.5019
1-Palmitoyl Lysophosphatidic Acid	0.35797	-1.4821	0.031553	1.501
Xanthohumol B	0.17726	-2.4961	0.032011	1.4947
Tianshic acid methylester	2.2029	1.1394	0.033742	1.4718
Carnosol	0.47748	-1.0665	0.033797	1.4711
Ridleyamide	5.8438	2.5469	0.034716	1.4595
Phosphorylethanolamine	0.27302	-1.8729	0.03476	1.4589
Aspartyl-Tryptophan	0.45101	-1.1488	0.034815	1.4582
Uric acid	0.45565	-1.134	0.035237	1.453
Chaetoglobosin M	2.6086	1.3833	0.035704	1.4473
lithocholic acid	10.557	3.4001	0.036853	1.4335
norfentanyl	0.42194	-1.2449	0.037606	1.4247
(S)-9-Hydroxy-10-undecenoic acid	3.3826	1.7581	0.038033	1.4198
2-(1-Piperazinyl)pyrimidine	0.40306	-1.3109	0.038139	1.4186
2,6-Dimethyl-7-octene-2,3,6-triol	2.9484	1.56	0.038179	1.4182
Microsphaerone C_120103	5.4655	2.4504	0.038458	1.415
11'-Carboxy-alpha-chromanol	5.3428	2.4176	0.040922	1.388
Methyl cholate	2.4405	1.2872	0.041366	1.3834
2-palmitoleoyl-glycerol	0.097522	-3.3581	0.042122	1.3755
Deoxyhypusine	0.33731	-1.5678	0.042142	1.3753
SDMA	0.45374	-1.1401	0.043069	1.3658
Demissidine	15.283	3.9339	0.044073	1.3558
Nopalinic acid	0.36562	-1.4516	0.046924	1.3286
Guanadrel	2.1185	1.0831	0.047545	1.3229
Iminoerythrose 4-phosphate	0.40844	-1.2918	0.048881	1.3109
PALATINOSE	0.19106	-2.3879	0.049129	1.3087
6-Dimethylaminopurine	0.49798	-1.0058	0.049526	1.3052
Delphinidin-3-O-(6''-O-alpha-rhamnopyranosyl-beta-glucopyranoside)	10.188	3.3488	0.050425	1.2974
H-Pro-Val-OH	3.0759	1.621	0.0508	1.2941
Kanosamine 6-phosphate	0.35202	-1.5063	0.052972	1.276
Arg Glu Leu	3.4763	1.7976	0.05299	1.2758
12-ketolithocholic acid	3.0194	1.5943	0.053599	1.2708
Obtucarbamate A	0.33266	-1.5879	0.053655	1.2704
(3R)-3,22-dihydroxybehenic acid	0.44314	-1.1742	0.055022	1.2595
Lisdexamfetamine	0.35914	-1.4774	0.055085	1.259
Glycolithocholic acid 3-sulfate	5.4196	2.4382	0.056065	1.2513
LysoPC(14:0/0:0)	0.41843	-1.2569	0.057773	1.2383
Fructosyl valine	2.6526	1.4074	0.057837	1.2378
Drometrizole	0.13675	-2.8704	0.058038	1.2363
Lycoperodine 1	2.0119	1.0085	0.058196	1.2351
Engelhardione	0.28358	-1.8182	0.059384	1.2263
D-(-)-Quinic acid	0.40861	-1.2912	0.059543	1.2252
Emivirine	2.3744	1.2475	0.059858	1.2229
LysoPE(0:0/18:2(9Z,12Z))	0.11244	-3.1528	0.060624	1.2174
7-Methylguanosine	0.45289	-1.1428	0.061378	1.212
Ursodeoxycholic acid	3.2053	1.6805	0.062227	1.206
Niduterpenoid B	4.0137	2.0049	0.06305	1.2003
(2R/S)-6-PNG	0.2354	-2.0868	0.063671	1.1961
N-(1-Deoxy-1-fructosyl)serine	0.49875	-1.0036	0.064017	1.1937
2-amino-3-prop-2-enylsulfinylpropanoic acid	0.49176	-1.024	0.064925	1.1876
13-Hydroxydocosanoic acid	0.47331	-1.0791	0.066565	1.1768
Isobavachalcone	0.26426	-1.92	0.067234	1.1724
Methyl heptadecanoate	0.32261	-1.6321	0.067262	1.1722
2-Methylthio-N6-(delta2-isopentenyl)adenosine	0.38032	-1.3947	0.067651	1.1697
(E/Z)-Ginkgolic acid C17:2	3.4863	1.8017	0.068491	1.1644
H-TRP-ASP-OH	0.47682	-1.0685	0.068754	1.1627
Cholic acid	3.2727	1.7105	0.071281	1.147
4-Methyl-1-homopiperazinedithiocarboxylic acid	0.46326	-1.1101	0.071624	1.1449
Glycerophospho-N-Palmitoyl Ethanolamine	0.11657	-3.1008	0.072456	1.1399
6alpha,9-Difluoro-11beta-hydroxypregn-4-ene-3,20-dione	3.1497	1.6552	0.072888	1.1373
Traumatic Acid	2.2978	1.2003	0.072921	1.1372
Anandamide (20:l, n-9)	0.26985	-1.8897	0.074187	1.1297
D-myo-Inositol 1,2-cyclic phosphate	0.45724	-1.129	0.075962	1.1194
Trehalose	0.49044	-1.0278	0.076956	1.1138
Secopiriferine	5.1541	2.3657	0.077352	1.1115
3-(2-Hydroxyethyl)histidine	0.35273	-1.5033	0.078017	1.1078
Glabridin	0.16653	-2.5861	0.078175	1.1069
Bufotenine O-glucoside	0.4524	-1.1443	0.0783	1.1062
N-Myristoyl Lysine	0.21057	-2.2476	0.078457	1.1054
Spicatolide G	0.49599	-1.0116	0.078677	1.1042
Ser Leu Ile	2.1832	1.1264	0.080021	1.0968
LysoPE(0:0/16:1(9Z))	0.20956	-2.2546	0.081742	1.0876
1,2-dihydroxyheptadec-16-en-4-yl acetate	0.20794	-2.2658	0.083358	1.0791
16-hydroxy hexadecanoic acid	2.3022	1.203	0.08358	1.0779
trichosetin	0.29163	-1.7778	0.084605	1.0726
Glutamylaspartic acid	0.49198	-1.0233	0.085248	1.0693
Phenol sulfate	4.8634	2.282	0.086095	1.065
homoarginine	0.30129	-1.7308	0.086225	1.0644
Farnesyl acetone	2.2036	1.1399	0.087837	1.0563
11-Hydroxyundecanoic acid	2.6104	1.3843	0.088306	1.054
8-(3,3-Dimethylallyl)spatheliachromene	0.31502	-1.6665	0.089934	1.0461
Dehydroepiandrosterone sulfate	2.1388	1.0968	0.09018	1.0449
Bentyl	0.19164	-2.3836	0.090227	1.0447
4-Hydroxyantipyrine	0.38617	-1.3727	0.090315	1.0442
Deoxycholic acid	3.677	1.8785	0.090982	1.041
Garcinielliptone FA	0.35954	-1.4758	0.091194	1.04
chinese bittersweet alkaloid II	0.48718	-1.0375	0.091715	1.0376
D-GLUCOSE-6-PHOSPHATE	0.48065	-1.0569	0.092115	1.0357
1-(3-Carboxypropyl)-3,7-dimethylxanthine	0.47212	-1.0828	0.093129	1.0309
Myristoyl-Gly-OH	2.7818	1.476	0.094173	1.0261
3-Oxo-7-hydroxychol-4-enoic acid	3.2294	1.6912	0.094548	1.0243
isodeoxycholic acid	3.5349	1.8217	0.09572	1.019
7-Ketolithocholic acid	3.7753	1.9166	0.096171	1.017
Psoralidin	0.34578	-1.5321	0.097888	1.0093
3-dehydrocholic acid	2.2041	1.1402	0.097898	1.0092
Note: VIP, variable influence on projection; FC, fold change; The substitution of 15% peanut seedlings with sugarcane dry leaves, 22.5% peanut seedlings with sugarcane dry leaves, and 30% peanut seedlings with sugarcane dry leaves resulted in S15PV, S22.5PV, and S30PV, respectively.

## Sheet: Table S5
Table S5. Classification of differential metabolite subclasses in positive (pos) and negative (neg) ion model
Super-Class	Numbers
S15PV vs. S22.5PV
Organic acids and derivatives	138
Lipids and lipid-like molecules	92
Organoheterocyclic compounds	66
Benzenoids	15
Phenylpropanoids and polyketides	11
Alkaloids and derivatives	10
Organic nitrogen compounds	5
Undefined	3
Lignans, neolignans and related compounds	2
Nucleosides, nucleotides, and analogues	2
Organosulfur compounds	2
S22.5PV vs. S30PV
Organic acids and derivatives	99
Lipids and lipid-like molecules	71
Organoheterocyclic compounds	47
Organic oxygen compounds	12
Benzenoids	9
Nucleosides, nucleotides, and analogues	5
Alkaloids and derivatives	3
Organic nitrogen compounds	3
Phenylpropanoids and polyketides	2
Organosulfur compounds	2
Lignans, neolignans and related compounds	1
S15PV vs. S30PV
Lipids and lipid-like molecules	57
Organic acids and derivatives	32
Organoheterocyclic compounds	21
Organic oxygen compounds	13
Benzenoids	6
Phenylpropanoids and polyketides	3
Organic nitrogen compounds	2
Nucleosides, nucleotides, and analogues	2
Undefined	2
